# Supplementary material for: Gal-2 Increases H3K4me3 and H3K9ac in Trophoblasts and Preeclampsia
Source: Biomolecules. 2022 May 15;12(5):707. doi: 10.3390/biom12050707 (PMC9139023; doi:10.3390/biom12050707)
Supplement: Supplementary file 1 [file biomolecules-12-00707-s001.zip]

Archive with 1 entries (1 files):
- biomolecules-1689025-supplementary.pdf
